# Supplementary material for: A Descriptive Analysis of Urinary ESBL-Producing-Escherichia coli in Cerdanya Hospital
Source: Microorganisms. 2022 Feb 22;10(3):488. doi: 10.3390/microorganisms10030488 (PMC8953596; doi:10.3390/microorganisms10030488)
Supplement: Supplementary file 1 [file microorganisms-10-00488-s001.zip]

Archive with 1 entries (1 files):
- microorganisms-1550967-supplementary.xlsx
