# Supplementary material for: A Descriptive Analysis of Urinary ESBL-Producing-Escherichia coli in Cerdanya Hospital
Source: Microorganisms. 2022 Feb 22;10(3):488. doi: 10.3390/microorganisms10030488 (PMC8953596; doi:10.3390/microorganisms10030488)
Supplement: Supplementary file 1 [file microorganisms-10-00488-s001.zip › microorganisms-1550967-supplementary.xlsx]

## Sheet: Table S1
Isolate	Biosample	Date	Country of patients	Gender	Age	Hospital service	Origin	Diagnosis	Sequence types (ST)	Clonal complex (CC)	Clades	Serotype	Phylogroup	MIC (mg/L)												Antimicrobial resistance genes
														Amoxi-Clavulanic (AMC)	Ampicillin (AM)	Cefotaxime (CF)	Ceftazidime (CAZ)	Cefuroxime (CX)	Imipenem (I)	Piperacilline/Tazobactam (PIP/TZ)	Nalidixic Acid	Ciprofloxacin (CIP)	Gentamicin (GM)	Tobramycin (TBM)	Trimethoprim/ sulfamethoxazole (TMP/SMX)	CTX-M	OXA	TEM	SHV	Macrolide	Macrolide	Lincosamide	Phenicol	Phenicol	Phenicol	Phenicol	Aminoglycoside	Aminoglycoside	Aminoglycoside	Aminoglycoside	Aminoglycoside	Aminoglycoside	Aminoglycoside	Aminoglycoside	Aminoglycoside	Aminoglycoside	Aminoglycoside	Aminoglycoside	Tetracycline
5222	SAMN20300441	18/3/2016	Spain	Woman	92	Nephrology	Community	Voiding syndrome - Cystitis	93	ST168	C3b	O?:H4	A	<=8/4	>16	32	>16	>16	<=1	<=8	>16	<=0.5	>8	4	<=2/38			blaTEM-1C	blaSHV-12	mdf(A)						cmlA1			aac(3)-IId			aadA1	aadA2b						tet(A)
5545	SAMN20300410	13/4/2016	Spain	Woman	66	Surgery	Community	Voiding syndrome - Cystitis	80	ST568	C1b	O15:H6	B2	<=8/4	>16	>32	2	>16	<=1	<=8	>16	>2	<=2	<=2	>4/76	blaCTX-M-14				mdf(A)													aadA2b
6122	SAMN20300576	30/5/2016	Spain	Man	96	Emergencies	Community	Acute bacterial prostatitis	156	ST156	C3a	O? :H25	AxB1	>=16/8	>16	16	2	>16	<=2	<=8	>16	>2	<=2	<=2	<=2/38	blaCTX-M-14		blaTEM-1B		mdf(A)							aph(3'')-Ib					aadA1						aph(6)-Id
6184	SAMN20302608	31/5/2016	Spain	Man	39	Urology	Community	Voiding syndrome - Cystitis	3944	ST10	C3b	O101:H9	A	<=8/4	>16	>32	<=1	>16	<=1	<=8	>16	>2	>8	4	>4/76	blaCTX-M-14				mdf(A)			floR						aac(3)-IId							aph(3')-Ia		aph(6)-Id	tet(A)
6473	SAMN20302320	22/6/2016	Spain	Woman	72	Internal medicine	Community	Voiding syndrome - Cystitis	1236	None	C2	O68:H5	B2	<=8/4	>16	>32	>16	>16	<=1	<=8	<=16	<=0.5	<=2	<=2	<=2/38				blaSHV-12	mdf(A)															aadA13
6708	SAMN20300443	13/7/2016	Spain	Woman	69	Primary health care	Community	Voiding syndrome - Cystitis	95	ST95	C2	O50:H4	B2	<=8/4	>16	>32	<=1	>16	<=1	<=8	<=16	<=0.5	<=2	<=2	<=2/38	blaCTX-M-14				mdf(A)
6935	SAMN20299418	28/7/2016	Spain	Woman	45	Primary health care	Community	Voiding syndrome - Cystitis	88	ST23	C3a	O8:H7	B1	<=8/4	>16	>32	>16	>16	<=1	<=8	>16	>2	>8	>8	>4/76				blaSHV-12	mdf(A)			floR									aadA1					ant(2'')-Ia
7259	SAMN20300444	17/8/2016	Spain	Woman	79	Nursing home	Community	Voiding syndrome - Cystitis	117	None	C2	O102:H21	ABD	<=8/4	>16	>2	2	16	<=1	<=8	>16	2	<=2	<=2	>4/76	blaCTX-M-9				mdf(A)													aadA2b
7434	SAMN20300639	26/8/2016	Spain	Man	78	Emergencies	Community	Acute bacterial prostatitis	453	ST86	C3a	O23:H16	Unknown	<=8/4	>16	4	<=1	16	<=1	<=8	>16	>2	<=2	<=2	<=2/38	blaCTX-M-14				mdf(A)
7637	SAMN20300590	1916-09-10	Spain	Woman	84	Internal medicine	Community	Voiding syndrome - Cystitis	226	ST226	C3b	O8:H4	A	16/8	>16	32	4	>16	<=1	<=8	>16	>2	<=2	<=2	<=2/38	blaCTX-M-14		blaTEM-1B		mdf(A)							aph(3'')-Ib											aph(6)-Id
7655	SAMN20299442	9/9/2016	Spain	Woman	87	Primary health care	Community	Voiding syndrome - Cystitis	88	ST23	C3a	O9:H17	B1	<=8/4	>16	>2	2	16	<=1	<=8	>16	<=0.5	<=2	<=2	>4/76				blaSHV-12	mdf(A)			floR	catA1								aadA1					ant(2'')-Ia
7987	SAMN20299047	7/10/2016	France	Woman	84	Emergencies	Healthcare	Acute pielonephritis	131	ST131	C2	O25:H4	B2	16/8	>16	>32	>16	>16	<=1	<=8	>16	>2	<=2	>8	<=2/38	blaCTX-M-15	blaOXA-1	blaTEM-1B		mdf(A)					catB3						aac(6')-Ib-cr
8248	SAMN20302365	27/10/2016	Spain	Woman	68	Emergencies	Community	Cystitis	1284	ST10	C3b	O101:H21	A	16/8	>16	>32	>16	>16	<=1	<=8	>16	>2	>8	>8	>4/76	blaCTX-M-15	blaOXA-1	blaTEM-1B		mdf(A)	mph(A)		floR		catB3			aac(3)-IIa			aac(6')-Ib-cr			aadA5
8669	SAMN20245189	28/11/2016	Spain	Woman	83	Home care program	Community	Voiding syndrome - Cystitis	10	ST10	C3b	O101:H10	A	<=8/4	>16	>32	4	>16	<=1	<=8	>16	>2	<=2	<=2	<=2/38	blaCTX-M-14				mdf(A)			floR
8686	SAMN20257617	30/11/2016	Spain	Woman	62	Internal medicine	Community	Voiding syndrome - Cystitis	10	ST10	C3b	O9:H9	A	<=8/4	>16	>32	8	>16	<=1	<=8	>16	>2	<=2	<=2	*>2/38	blaCTX-M-182		blaTEM-1B		mdf(A)		lnu(F)		catA1										aadA5
9560	SAMN20302317	2/2/2017	Spain	Woman	77	Primary Health Care	Community	Voiding syndrome - Cystitis	707	ST469	C3a	O24:H23	Unknown	<=8/4	>16	8	>16	16	<=1	<=8	>16	>2	<=2	>8	<=2/38				blaSHV-12	mdf(A)		lnu(F)				cmlA1						aadA1	aadA2b						tet(A)
13012	SAMN20299327	22/9/2017	Spain	Man	87	Nursing home	Healthcare	Acute bacterial prostatitis	131	ST131	C2	O25:H4	B2	16/8	>16	>16	16	>16	<=1	<=8	>16	>2	>8	>8	>4/76	blaCTX-M-15	blaOXA-1			mdf(A)	mph(A)				catB3			aac(3)-IIa			aac(6')-Ib-cr			aadA5				aph(6)-Id
13153.a	SAMN20297867	2/10/2017	Spain	Woman	62	Internal medicine	Community	Voiding syndrome - Cystitis	58	ST155	C3a	O8:H30	AxB1	8/4	>16	>16	4	>16	<=1	<=8	<=16	<=0.5	<=2	<=2	>4/76	blaCTX-M-1		blaTEM-1B		mdf(A)							aph(3'')-Ib											aph(6)-Id
13239	SAMN20257782	4/10/2017	Spain	Woman	75	Primary health care	Community	Voiding syndrome - Cystitis	44	ST10	C3b	O101:H4	A	8/4	>16	>16	>16	>16	<=1	<=8	>16	>2	>8	4	>4/76	blaCTX-M-15	blaOXA-1	blaTEM-1B		mdf(A)	mph(A)	lnu(F)			catB3			aac(3)-IIa			aac(6')-Ib-cr		aadA2b	aadA5
13478.a	SAMN20297832	23/10/2017	Spain	Woman	62	Primary health care	Community	Voiding syndrome - Cystitis	44	ST10	C3b	O101:H4	A	<=8/4	>16	>16	>16	>16	<=1	<=8	>16	>2	>8	>8	>4/76	blaCTX-M-15	blaOXA-1	blaTEM-1B		mdf(A)	mph(A)	lnu(F)			catB3			aac(3)-IIa			aac(6')-Ib-cr		aadA2b	aadA5
13816.a	SAMN20297833	20/11/2017	Spain	Woman	62	Primary health care	Community	Voiding syndrome - Cystitis	44	ST10	C3b	O101:H4	A	8/4	>16	>16	>16	>16	<=1	<=8	>16	>2	>8	8	>4/76	blaCTX-M-15	blaOXA-1	blaTEM-1B		mdf(A)	mph(A)				catB3			aac(3)-IIa			aac(6')-Ib-cr		aadA2b	aadA5
13974	SAMN20302444	29/11/2017	Spain	Woman	81	Traumatology	Community	Cystitis	2003	ST38	C1b	O1:H15	Unknown	8/4	>16	>16	2	>16	<=1	<=8	>16	>2	>8	4	>4/76	blaCTX-M-14		blaTEM-1B		mdf(A)	mph(A)		floR			cmlA1	aph(3'')-Ib		aac(3)-IId	aac(6')-Ib3	aac(6')-Ib-cr							aph(6)-Id	tet(A)
14307	SAMN20299412	20/12/2017	Spain	Woman	81	Primary health care	Community	Voiding syndrome - Cystitis	131	ST131	C2	O25:H4	B2	16/8	>16	>16	8	>16	<=1	<=8	>16	1	<=2	<=2	<=2/38	blaCTX-M-14		blaTEM-1C		mdf(A)																			tet(A)
12089.b	SAMN20299500	27/7/2017	Spain	Woman	86	Primary health care	Community	Voiding syndrome - Cystitis	405	ST405	C1a	O102:H6	Unknown	<=8/4	>16	>32	8	>16	<=1	<=8	>16	>2	<=1	<=2	>4/76	blaCTX-M-3		blaTEM-1B		mdf(A)	mph(A)						aph(3'')-Ib							aadA5				aph(6)-Id	tet(A)
8255.b	SAMN20299477	28/10/2016	Spain	Woman	85	Primary health care	Community	Voiding syndrome - Cystitis	405	ST405	C1a	O102:H6	Unknown	<=8/4	>16	>32	2	>16	<=1	<=8	>16	>2	<=2	4	>4/76	blaCTX-M-3		blaTEM-1B		mdf(A)	mph(A)						aph(3'')-Ib							aadA5				aph(6)-Id	tet(A)
9602	SAMN20302661	8/2/2017	Spain	Man	63	Emergencies	Community	Acute bacterial prostatitis	6448	None	C3a	O5:H20	Unknown	<=8/4	>16	>32	>16	>16	<=1	<=8	>16	>2	<=2	<=2	>4/76	blaCTX-M-55				mdf(A)			floR				aph(3'')-Ib							aadA5				aph(6)-Id	tet(A)
8778	SAMN20302512	5/12/2016	Spain	Woman	26	Emergencies	Community	Cystitis	2020	ST69	Reference	O11:H4	D	<=8/4	>16	<=1	2	<=4	<=1	<=8	>16	<=0.5	<=2	<=2	>4/76			blaTEM-1B		mdf(A)							aph(3'')-Ib							aadA5				aph(6)-Id
Isolates with .a or .b belong to the same patient
[truncated: 68 more columns]
